# Supplementary material for: Comparison of the Effects of Monounsaturated Fatty Acids and Polyunsaturated Fatty Acids on Liver Lipid Disorders in Obese Mice
Source: Nutrients. 2023 Jul 19;15(14):3200. doi: 10.3390/nu15143200 (PMC10386220; doi:10.3390/nu15143200)
Supplement: Supplementary file 1 [file nutrients-15-03200-s001.zip]

Archive with 1 entries (1 files):
- nutrients-2474361-supplementary.pdf
